# Supplementary material for: Global Epidemiology of Post-Transplant Lymphoproliferative Disorder (PTLD) in Hematopoietic Stem Cell Transplantation (HSCT): A Systematic Review and Meta-Analysis of Incidence, Subtypes, Risk Factors, and Beyond
Source: J Clin Med. 2026 May 18;15(10):3867. doi: 10.3390/jcm15103867 (PMC13208051; doi:10.3390/jcm15103867)
Supplement: Supplementary file 1 [file jcm-15-03867-s001.zip]

Archive with 1 entries (1 files):
- jcm-4273147-supplementary.pdf
